# Supplementary material for: Towards carotenoid biofortification in wheat: identification of XAT-7A1, a multicopy tandem gene responsible for carotenoid esterification in durum wheat
Source: BMC Plant Biol. 2023 Sep 6;23:412. doi: 10.1186/s12870-023-04431-4 (PMC10481513; doi:10.1186/s12870-023-04431-4)
Supplement: Supplementary file 1 — Additional file 1. Search for XAT candidate genes in durum wheat genomes using XAT-7D (TraesCS7D02G094000) from common wheat as gene model. [file 12870_2023_4431_MOESM1_ESM.xlsx]

## Sheet: Hoja1
Addional file 1. Search for XAT candidate genes in durum wheat genomes using XAT-7D (TraesCS7D02G094000) from common wheat as gene model.
					NCBI BLASTn2
Gene	Species	Location	Protein	Esembl1	% Cov	% Id
TraesCS7D02G094000	T. aestivum	7D: 56,402,415-56,404,256	351
TraesCS4A02G397900	T. aestivum	4A: 673,071,987-673,074,028	354	Homoeologue	96	92.93
HORCH7HG021460	H. chilense	-	352	-	93	84.77
TRITD4Av1G231510	T. turgidum	4A: 646,988,559-646,990,310	358	Orthologue	75	72.67
TRITD4Av1G231520	T. turgidum	4A: 647,026,109-647,027,615	353	BLASTn	76	72.50
TRITD4Av1G231670	T. turgidum	4A: 647,415,660-647,417,170	353	BLASTn	76	72.15
TRITD4Av1G231840	T. turgidum	4A: 647,954,994-647,955,659	169	BLASTn	36	95.44
TRIDC4AG057350	T. dicoccoides	4A: 643,921,446-643,922,365	136	BLASTn	38	94.46
1 Orthologue/ homoeologue information or BLASTn results obtained from EnsemblPlants
2 Coverage percentage (% Cov) and identity percentage (% Id) estimated by blast two sequences at NCBI
