# Supplementary material for: Towards carotenoid biofortification in wheat: identification of XAT-7A1, a multicopy tandem gene responsible for carotenoid esterification in durum wheat
Source: BMC Plant Biol. 2023 Sep 6;23:412. doi: 10.1186/s12870-023-04431-4 (PMC10481513; doi:10.1186/s12870-023-04431-4)
Supplement: Supplementary file 2 — Additional file 2. List of primers designed in this work. [file 12870_2023_4431_MOESM2_ESM.xlsx]

## Sheet: Hoja1
Additional file 2. List of primers designed in this work.
Primer name	Primer sequence 5'-3'	Purpose
XAT_dw-Fw	CAGGCTACAATGGCAACAAGT	Amplification and sequencing
XAT_dw-Rv	CAAGCCTGCATGTCTACTGT
SNP1243_C-Fw	TTTACAAAAATGTCTTACATTAGTTTAAAC	SNP detection/ mapping
SNP_1243_T-Rv	TCATTCCGATCATAAATAAGTACTCCATA
SNP_1243_out-Fw	AATCTTGAATTGATTTTAGCAACTTTAC
SNP_1243_out-Rv	ATCTACGAGAGAGTCCACAATAACTT
SNP_1220_A-Fw	TATGAAGTTTTTGCAGTTTAGAA	SNP detection/ mapping
SNP_1220_T-Rv	CCCTATGTAAACTAATGTAAGACATATA
SNP_1220_out-Fw	CAGTGTGACGGTAATCTATAAAC
SNP_1220_out-Rv	GTCTACTGTACAATCTAGTGGGTT
qXAT_dw-Fw	AACCTCGCTACCTCTCCTGT	Gene expression
qXAT_dw-Rv	GGGGTTGCAAAGGATTGACG
CNV_XAT-Fw	TCAACAACGACGCCCAGTAT	Copy number variation
CNV_XAT-Rv	AGGAGAGGTAGCGAGGTTGT
