# Supplementary material for: Towards carotenoid biofortification in wheat: identification of XAT-7A1, a multicopy tandem gene responsible for carotenoid esterification in durum wheat
Source: BMC Plant Biol. 2023 Sep 6;23:412. doi: 10.1186/s12870-023-04431-4 (PMC10481513; doi:10.1186/s12870-023-04431-4)
Supplement: Supplementary file 3 — Additional file 3. List of the 28 landraces showing positive amplification for XAT candidate gene. Total carotenoids and percentage of carotenoid esterification is shown. XAT-like Type is indicated for the sequenced accessions. [file 12870_2023_4431_MOESM3_ESM.xlsx]

## Sheet: Hoja1
Additional file 3. List of the 28 landraces showing positive amplification for XAT candidate gene. Total carotenoids and percentage of carotenoid esterification is shown (published in 10.3390/foods10040757). XAT-7A1 Type1 is indicated for the sequenced accessions.
		Contribution to the TC pool (%)					XAT-7A1
Accession	TC*	Monoesters	Diesters	Esters		Sequence type 1	Expression 2	Copy number 3
BGE047507	1569	17015	10179	27194		Type 1
BGE047520	1933	16307	15507	31814		Type 1	High	5.26 (4.69-5.89)
BGE047535	2213	16795	14285	31.08		Type 1	High	5.54 (5.34-5.74)
BGE047536	2308	15479	11281	26.76		Type 1
BGE012301	1419	1195	0	1195		Type 2
BGE045645	2.06	1127	0	1127		Type 2
BGE047498	1478	0	0	0		Type 2
BGE047503	2115	0	0	0		Type 2
BGE048494	2505	1786	0	1786		Type 2	Low	2.07 (1.71-2.51)
BGE048496	2462	1148	0	1148		Type 2
BGE045628	1178	0	0	0		Type 3
BGE045676	1758	0	0	0		Type 3
BGE047499	1394	0	0	0		Type 3	Low	8.68 (7.18-10.50)
BGE048499	1076	0	0	0		Type 3
BGE008262	2145	0	0	0
BGE018675	1032	0	0	0
BGE020946	1483	0	0	0
BGE026952	1655	0	0	0
BGE045629	1925	1291	0	1291
BGE047504	1721	1248	0	1248
BGE047506	1806	1029	0	1029
BGE047512	1955	0	0	0
BGE047519	2516	0	0	0
BGE047523	1358	1779	0	1779
BGE047524	1989	1341	0	1341
BGE047525	2493	0	0	0
BGE047531	2589	1002	0	1002
BGE048495	2566	0.922	0	0.922
Genotypes in bold were used for analysis of sequence XAT-7A1 subtypes, expression during grain development2 and copy number variation3 experiments
* TC: total carotenoid content (µg/g fresh weight)
