# Supplementary material for: Towards carotenoid biofortification in wheat: identification of XAT-7A1, a multicopy tandem gene responsible for carotenoid esterification in durum wheat
Source: BMC Plant Biol. 2023 Sep 6;23:412. doi: 10.1186/s12870-023-04431-4 (PMC10481513; doi:10.1186/s12870-023-04431-4)
Supplement: Supplementary file 5 — Additional file 5. Genetic map for the F2 population derived from the cross BGE047535 × 'Athoris' using DArTSeq markers. [file 12870_2023_4431_MOESM5_ESM.xlsx]

## Sheet: Hoja1
Additional file 5. Genetic map for the F2 population derived from the cross BGE047535 × 'Athoris' using DArTSeq markers.
Chromosome	DArTSeq_marker	Position (cM)
1A	11863231	0
1A	4410650	4.919
1A	1273240	4.919
1A	5411675	5.024
1A	7329746	5.074
1A	1013527	5.079
1A	100018251	5.19
1A	9722615	5.507
1A	12687768	7.009
1A	3027021	7.339
1A	1696485	8.019
1A	1138006	8.108
1A	1242638	8.236
1A	1113039	8.872
1A	1217902	11.669
1A	1266716	14.853
1A	1055587	60.908
1A	1229699	61.678
1A	1246603	63.199
1A	1160763	64.296
1A	4008094	65.916
1A	1156787	66.076
1A	1241560	67.604
1A	1245896	70.077
1A	1187863	71.384
1A	5581862	71.854
1A	34861098	73.341
1A	981621	73.577
1A	3934843	73.94
1A	1029176	74.208
1A	3021877	74.733
1A	3936857	74.872
1A	1242895	75.841
1A	3934300	76.57
1A	1214835	76.644
1A	39590999	77.17
1A	13871881	77.4
1A	2285120	77.574
1A	1126475	78.077
1A	38671251	78.446
1A	990732	78.553
1A	2276086	79.161
1A	1220904	81.536
1A	4537045	81.646
1A	5323549	82.398
1A	1080140	82.955
1A	1268450	83.219
1A	3948456	83.78
1A	5325782	84.868
1A	4394165	85.31
1A	1110317	85.468
1A	26672852	86.736
1A	1102275	87.903
1A	5581502	88.23
1A	1236950	88.764
1A	49091835	88.979
1A	4021929	89.923
1A	5968246	90.044
1A	4018862	90.189
1A	1694925	91.179
1A	1075484	93.061
1A	100000043	93.068
1A	16933528	93.109
1A	3022004	93.118
1A	1400606	93.644
1A	1217318	94.105
1A	4909580	94.639
1A	1129664	95.121
1A	1128194	96.234
1A	3028497	96.597
1A	2263444	97.125
1A	998133	97.523
1A	997750	98.876
1A	1147305	106.911
1A	1129835	108.733
1A	1099100	108.782
1A	1210843	110.004
1A	2294167	111.017
1A	1199087	111.584
1A	1252328	112.346
1A	1256256	113.912
1A	1036806	115.007
1A	1072582	121.5
1A	12832723	121.903
1A	1121084	126.896
1A	5970310	139.82
1A	1101307	141.368
1A	1269414	141.96
1A	1238754	142.681
1A	4406427	142.93
1A	1269888	143.854
1A	1126804	144.654
1A	2291824	145.061
1A	3956829	154.389
1A	1221207	154.552
1A	4539266	155.107
1A	992663	155.47
1A	100021453	157.173
1A	998103	159.444
1A	3940225	160.598
1A	1122560	162.385
1A	2290404	163.527
1A	2335797	164.474
1A	2260296	165.783
1A	988067	167.631
1A	1012819	167.811
1A	5578034	168.569
1A	5577205	169.936
1A	1708318	171.544
1A	4537127	171.732
1A	5567467	172.253
1A	1111647	177.14
1A	1665780	177.649
1B	1043386	0
1B	1079093	0.871
1B	1240011	3.939
1B	4406621	5.078
1B	1261448	12.082
1B	1028430	13.847
1B	1280190	15.046
1B	49097132	15.65
1B	3532996	16.344
1B	1174299	17.388
1B	1082519	17.765
1B	1164254	19.613
1B	3934318	23.061
1B	2278090	23.592
1B	3029489	24.286
1B	100002849	26.083
1B	1084955	27.285
1B	1698714	27.895
1B	4406059	28.376
1B	1205488	29.409
1B	983062	31.55
1B	1271077	32.331
1B	1150283	32.956
1B	1122498	33.12
1B	1228342	33.421
1B	1715577	34.293
1B	1864032	34.902
1B	4404276	35.165
1B	26673546	38.517
1B	1022522	40.284
1B	7331257	40.714
1B	5374235	41.277
1B	1372395	41.472
1B	2283191	41.836
1B	1209136	42.142
1B	1670614	42.308
1B	4406553	42.524
1B	7344608	42.812
1B	26671582	43.021
1B	9722692	43.19
1B	1133867	43.572
1B	1700636	43.744
1B	1024078	44.035
1B	4410236	44.115
1B	1697219	44.378
1B	1387374	44.781
1B	1064113	44.871
1B	5578423	45.062
1B	2276880	45.279
1B	2243475	45.555
1B	5323462	45.927
1B	2306242	46.763
1B	1117661	46.987
1B	1699527	47.474
1B	2250320	47.717
1B	1253364	48.2
1B	12470404	48.715
1B	9724803	48.824
1B	4407492	48.825
1B	1205129	48.834
1B	1040327	49.221
1B	5579494	49.431
1B	1193978	49.54
1B	15327992	50.186
1B	1208797	50.467
1B	5410478	50.652
1B	1214595	51.34
1B	33594802	51.698
1B	4537215	52.428
1B	1767857	53.96
1B	985165	54.426
1B	2305975	54.718
1B	32940349	55.428
1B	1221077	56.824
1B	2295739	57.248
1B	1094990	58.096
1B	1274851	58.657
1B	1697162	59.496
1B	1107569	60.01
1B	100002435	62.251
1B	2288050	63.917
1B	1109031	65.192
1B	2265915	65.969
1B	2266474	67.325
1B	1081747	68.48
1B	1082089	69.29
1B	5325074	70.085
1B	2277037	70.324
1B	3024702	70.772
1B	4537715	71.188
1B	2345188	71.828
1B	4992665	73.141
1B	1243839	73.453
1B	2275676	73.66
1B	3064481	75.761
1B	1136337	76.655
1B	5411487	77.012
1B	2303302	77.857
1B	3034051	78.303
1B	2278802	78.897
1B	4992341	79.508
1B	1229574	80.288
1B	2269571	80.659
1B	1117479	81.744
1B	1242275	82.572
1B	987503	83.155
1B	1138543	85.892
1B	4408373	86.088
1B	5347143	86.364
1B	5331513	86.665
1B	3949874	89.194
1B	1698568	90.011
1B	5332645	91.045
1B	1104353	91.99
1B	984994	93.68
1B	5324270	94.548
1B	1240083	105.848
1B	3960251	110.062
1B	1136579	111.147
1B	1043766	112.875
1B	4009111	114.073
1B	1200719	114.267
1B	1266740	114.693
1B	1140154	116.132
1B	2281276	116.532
1B	984294	117.206
1B	2292320	117.223
1B	10592651	117.812
1B	1135836	119.491
1B	1221397	120.326
1B	1071085	122.788
2A	1194616	0
2A	1666851	6.871
2A	1669898	8.696
2A	1144371	10.032
2A	4412027	11.833
2A	1259028	16.74
2A	5365427	19.084
2A	1111213	20.816
2A	1002352	21.768
2A	5363572	23.1
2A	5009549	23.757
2A	4998284	23.844
2A	1270004	24.188
2A	1065749	24.356
2A	5346302	24.905
2A	4910536	25.574
2A	1039495	26.999
2A	1090838	28.227
2A	3934323	32.157
2A	1319109	37.655
2A	993792	41.398
2A	2292369	43.837
2A	1128502	44.67
2A	3064695	45.964
2A	1083104	46.966
2A	2257015	47.644
2A	1221481	48.162
2A	3950107	48.433
2A	1671059	48.647
2A	1862718	49.177
2A	1188833	49.203
2A	26673806	49.268
2A	1086242	49.381
2A	3025409	49.478
2A	3222159	49.85
2A	1021158	50.025
2A	1123538	50.469
2A	4405498	50.542
2A	1013643	51.09
2A	1113863	51.203
2A	4411469	51.316
2A	2342474	51.555
2A	4405535	51.871
2A	1399989	52.011
2A	1095033	52.221
2A	4010098	52.392
2A	1159845	52.908
2A	1266825	53.112
2A	2276337	53.329
2A	1097663	53.844
2A	1042666	54.334
2A	4396255	55.595
2A	1257337	56.101
2A	4910826	57.617
2A	5992883	58.125
2A	4405298	61.461
2A	1366362	63.126
2A	1208205	72.126
2A	1123891	74.773
2A	1671331	75.271
2A	1380658	75.718
2A	1083264	75.96
2A	2300803	76.962
2A	4989077	77.084
2A	1056176	78.475
2A	1864754	79.361
2A	981190	79.811
2A	1109352	81.044
2A	1698606	81.64
2A	1157769	81.707
2A	39615401	81.932
2A	1096953	84.056
2A	1671896	85.678
2A	1010000	94.133
2A	1121746	95.312
2A	1154948	96.259
2A	1296143	96.647
2A	2255242	97.115
2A	1669262	98.004
2A	1328996	98.044
2A	12683878	98.682
2A	993911	99.032
2A	4404316	99.247
2A	1150218	100.051
2A	1084156	101.597
2A	5358975	102.427
2A	3946326	103.257
2A	2277232	104.942
2B	1111451	0
2B	1126412	9.988
2B	1001956	11.38
2B	1237617	13.455
2B	997839	14.537
2B	4989009	15.739
2B	1120045	16.453
2B	1117314	17.073
2B	3934996	17.104
2B	4989217	17.405
2B	5050350	17.691
2B	3533030	19.014
2B	1019046	19.689
2B	11313600	20.072
2B	986786	21.107
2B	3946185	21.819
2B	4989160	22.997
2B	1089997	23.56
2B	4992618	24.452
2B	2278816	25.867
2B	1127183	26.778
2B	1094592	27.351
2B	1183643	27.79
2B	1215032	28.254
2B	1129714	28.856
2B	3023865	29.626
2B	26672851	36.912
2B	2264613	37.527
2B	994318	39.288
2B	1121986	40.316
2B	2293478	40.537
2B	2264334	40.894
2B	1142781	41.15
2B	1298768	41.604
2B	1697179	41.609
2B	1108963	41.719
2B	1203705	41.739
2B	1104857	41.834
2B	1000421	42.153
2B	32939244	42.41
2B	4409413	42.879
2B	1863673	43.758
2B	992800	44.145
2B	1150595	44.935
2B	1220078	46.407
2B	1142612	47.334
2B	4993268	48.659
2B	1132924	50.221
2B	1128981	51.372
2B	4404460	52.105
2B	1253215	52.379
2B	2258489	53.106
2B	1095902	54.209
2B	1373092	57.252
2B	1389259	57.456
2B	14394261	59.373
2B	2332722	60.49
2B	1107978	61.572
2B	10983948	61.954
2B	4989566	62.176
2B	1687134	62.775
2B	1211991	64.21
2B	1102364	65.829
2B	1124830	66.401
2B	2278207	67.213
2B	2261440	68.13
2B	32940245	68.972
2B	2280171	70.578
2B	1106437	72.82
2B	4993264	75.107
2B	4910338	75.871
2B	1125978	76.574
2B	1096909	77.19
2B	1184835	77.819
2B	1096086	78.592
2B	1224579	79.82
2B	2260142	81.707
2B	1097630	82.507
2B	4992625	82.977
2B	2354735	83.963
2B	7940657	84.649
2B	1227680	85.937
2B	1107111	86.79
2B	5050357	87.319
2B	1122177	89.225
2B	1110684	92.128
2B	26671929	93.031
2B	1094978	93.508
2B	1228934	93.743
2B	2282293	94.997
2B	1071842	95.861
2B	1119520	96.321
2B	2306098	97.613
2B	1259437	98.387
2B	4992352	99.631
2B	1158665	100.754
2B	1117008	101.04
2B	990734	101.384
2B	49091261	101.736
2B	1229293	103.034
2B	1107602	105.314
2B	1119446	105.379
2B	1232860	105.696
2B	2268605	105.783
2B	1069919	106.869
2B	3020505	108.397
2B	1220813	109.221
2B	2256524	109.624
2B	1227573	109.703
2B	4005326	109.997
2B	1337355	110.303
2B	43318903	110.7
2B	1146975	110.956
2B	3953853	115.961
2B	1267136	117.783
2B	1229072	119.433
2B	4909881	119.655
2B	1864933	124.042
2B	2242303	124.962
2B	999016	125.318
2B	1220442	125.704
2B	3946434	126.247
2B	4409502	126.951
2B	1078774	127.32
2B	26674226	127.737
2B	4411951	128.745
2B	1238192	128.942
2B	26673293	129.265
2B	1115341	129.841
2B	1051052	130.683
2B	1860739	131.175
2B	2300761	131.711
2B	100000290	132.478
2B	1269612	134.201
2B	1203306	135.06
2B	7925468	135.368
2B	1213631	135.725
2B	7351284	136.008
2B	989632	137.182
2B	1207708	139.126
2B	1247825	140.202
2B	1150467	140.478
2B	4989903	141.277
3A	3064454	0
3A	2280548	6.274
3A	1128177	9.377
3A	4988993	13.406
3A	3939562	14.545
3A	1126859	15.256
3A	1150669	16.912
3A	2315117	18.983
3A	15306223	22.813
3A	1089739	31.49
3A	1171233	32.445
3A	2326084	33.663
3A	1012487	34.024
3A	3956534	34.558
3A	1236080	34.791
3A	2253345	35.942
3A	4536484	36.259
3A	1700510	37.932
3A	3022717	38.511
3A	1215246	39.669
3A	12764306	40.867
3A	2280132	41.355
3A	1056240	41.797
3A	1736809	42.731
3A	3960931	43.165
3A	4439988	43.396
3A	1040682	43.904
3A	2309576	44.437
3A	987916	44.755
3A	1064406	44.857
3A	1092726	46.172
3A	4733457	48.942
3A	4439427	50.38
3A	5582825	50.904
3A	4911122	51.281
3A	1118050	54.022
3A	2283686	55.376
3A	2254475	59.879
3A	979424	60.688
3A	2280364	61.713
3A	1146922	62.762
3A	1120010	63.972
3A	1279350	64.979
3A	1107429	65.059
3A	7351352	65.94
3A	5582797	66.125
3A	3946672	67.234
3A	4262390	67.753
3A	1115228	69.642
3A	1103922	69.863
3A	1193312	71.59
3A	1121435	72.254
3A	1093107	73.181
3A	1203626	74.622
3A	2297680	75.913
3A	3064609	76.641
3A	26673148	78.121
3A	1001373	78.226
3A	39072444	80.057
3A	982600	80.727
3A	1203093	80.885
3A	2324945	81.187
3A	1261293	81.366
3A	1282615	81.606
3A	1114995	82.556
3A	1028689	82.867
3A	1075328	83.031
3A	1128606	83.604
3A	1218455	83.606
3A	1373481	84.043
3A	2289084	84.33
3A	7353422	84.752
3A	1153518	84.926
3A	1199753	85.175
3A	1079802	85.864
3A	1725580	86.27
3A	1187526	86.543
3A	1055641	86.622
3A	7914391	86.813
3A	1122388	86.838
3A	1072755	87.312
3A	1122248	87.479
3A	10983836	87.963
3A	989176	89.491
3A	991604	90.688
3A	1241666	90.918
3A	5325783	91.785
3A	3022662	92.099
3A	4996823	92.289
3A	1672814	93.735
3A	1106616	96.887
3A	5010947	97.504
3A	1716352	97.697
3A	1278309	97.931
3A	1387129	98.11
3A	3938548	98.839
3A	1280354	98.85
3A	2254627	99.512
3A	1091602	99.657
3A	1162161	100.298
3A	2276750	100.398
3A	4988975	101.113
3A	3947695	101.605
3A	1056109	106.724
3A	1309750	107.506
3A	1056945	107.892
3A	9724495	108.515
3A	4002793	109.591
3A	5345498	109.756
3A	1258897	110.151
3A	2262709	110.55
3A	977480	110.731
3A	1247930	110.84
3A	10993147	111.073
3A	12698526	111.111
3A	1724824	111.47
3A	1139834	112.085
3A	1671918	113.57
3A	2278485	113.685
3A	1097051	116.584
3A	1072438	118.621
3A	4009302	119.926
3A	2281200	121.005
3A	4536475	121.755
3A	1139244	122.593
3A	1096491	122.951
3A	1099547	123.306
3A	4990319	124.127
3A	1295968	125.516
3A	26672825	125.972
3A	2280080	126.484
3A	2278974	127.755
3A	1122064	128.161
3A	3943140	128.583
3A	1266619	128.819
3A	1764265	129.55
3A	3945853	129.814
3A	3957616	130.178
3A	2279801	132.016
3A	986110	132.062
3A	1230006	132.767
3A	1080916	132.969
3A	2283021	136.175
3A	5580089	136.926
3A	5358735	137.493
3A	1002894	138.498
3A	1127889	138.951
3A	1252044	139.222
3A	3532755	139.475
3A	2257828	140.081
3A	1238856	140.36
3A	1110354	140.713
3A	4910275	141.458
3A	1221471	142.198
3A	1120374	143.7
3A	1174524	145.035
3A	1110773	146.763
3B	1097524	0
3B	4404291	4.093
3B	1240470	5.526
3B	1210301	6.125
3B	3024855	6.559
3B	12764341	6.68
3B	1140438	7.522
3B	4010172	8.163
3B	3939976	8.532
3B	1318981	13.993
3B	1228615	15.222
3B	1011043	15.619
3B	3943934	15.677
3B	3936734	15.72
3B	1087762	15.786
3B	1106039	15.79
3B	3937480	16.491
3B	996213	18.154
3B	1081891	19.963
3B	4008727	21.024
3B	1768935	21.682
3B	1125598	21.879
3B	3385093	21.964
3B	1382872	22.016
3B	10984641	22.028
3B	26673370	23.84
3B	1218956	24.267
3B	1006057	24.497
3B	3385322	24.988
3B	5576921	25.019
3B	3937120	25.066
3B	5410931	25.197
3B	1340371	25.74
3B	3958195	26.069
3B	994060	26.703
3B	1000905	27.309
3B	4004084	27.45
3B	3936615	27.591
3B	4540083	28.852
3B	1167641	29.793
3B	3939534	29.941
3B	10991514	30.639
3B	2280006	31.456
3B	2261675	32.036
3B	2279945	33.496
3B	992877	34.186
3B	5992698	34.33
3B	5324652	35.389
3B	3940627	35.434
3B	100020729	36.694
3B	7350185	38.49
3B	1270184	39.849
3B	1066220	40.034
3B	982126	40.688
3B	2278316	42.905
3B	2322947	43.14
3B	2284406	43.977
3B	1159483	44.981
3B	1102608	45.961
3B	1206044	50.807
3B	1007253	52.005
3B	26672872	52.998
3B	1670584	53.326
3B	26672006	53.745
3B	2280948	53.926
3B	4004661	54.231
3B	1296122	54.573
3B	39465841	54.792
3B	1666034	54.9
3B	7347661	54.967
3B	39465829	55.077
3B	1034959	55.359
3B	1042043	55.623
3B	1103737	55.844
3B	32939784	55.979
3B	2279913	56.101
3B	1209230	56.58
3B	1081969	56.959
3B	23884227	57.189
3B	1398393	57.918
3B	1706267	58.625
3B	1269558	61.77
3B	4406169	62.016
3B	1107987	62.464
3B	1401231	62.91
3B	1211000	63.519
3B	1081767	63.582
3B	12778677	63.613
3B	5581810	63.945
3B	2270893	65.099
3B	1127237	66.801
3B	2323001	67.153
3B	4004697	67.562
3B	4408577	67.735
3B	3952877	68.03
3B	4536890	68.138
3B	1303011	69.302
3B	5410876	71.598
3B	3026467	73.292
3B	4989710	73.866
3B	4004370	74.693
3B	1255460	75.34
3B	1221298	75.492
3B	1862486	75.57
3B	1115575	75.737
3B	2261510	76.125
3B	987811	76.83
3B	3034078	77.01
3B	1101704	77.269
3B	1061984	77.855
3B	2305686	78.299
3B	1231134	78.627
3B	1698795	79.107
3B	4406899	79.735
3B	1732890	80.678
3B	3947542	82.698
3B	3572343	83.771
3B	983255	84.179
3B	1112342	84.459
3B	1672568	85.434
3B	991230	86.291
3B	1228597	87.166
3B	4409742	87.909
3B	1150252	88.251
3B	4260681	88.745
3B	2260800	91.953
3B	2260078	92.626
3B	1125767	93.277
3B	1256184	93.698
3B	1207881	94.254
3B	1074114	94.988
3B	4535781	95.159
3B	1253059	95.399
3B	1047201	95.69
3B	6037733	96.312
3B	1383042	96.388
3B	4990823	96.5
3B	1108465	96.543
3B	1319036	96.727
3B	1020203	96.856
3B	1045722	96.923
3B	1145382	97.114
3B	1209664	97.235
3B	1276520	97.371
3B	1082980	97.528
3B	1193351	97.728
3B	1201930	98.218
3B	988540	98.58
3B	1080413	98.969
3B	1091190	99.362
3B	1207075	99.787
3B	38086568	100.29
3B	1217395	101.281
3B	1399002	101.769
3B	2303746	102.264
3B	2304191	102.921
3B	1384470	103.253
3B	1205106	103.562
3B	2265734	105.838
3B	5011183	107.262
3B	4992310	107.291
3B	4990864	107.327
3B	1006229	107.621
3B	42776735	107.714
3B	4535939	108.27
3B	989337	108.641
3B	1401909	108.902
3B	989255	109.328
3B	2295616	109.468
3B	1167809	109.546
3B	1041337	109.69
3B	39580962	110.435
3B	4411919	110.596
3B	1707746	111.238
3B	1016975	111.811
3B	4407769	112.294
3B	5324952	112.928
3B	1089206	113.666
3B	1023354	114.722
3B	2279272	115.364
3B	14394281	116.824
3B	2279164	117.733
3B	3957547	122.021
3B	5567588	122.181
3B	4536232	127.721
3B	1016105	130.304
3B	3961063	130.569
3B	1670995	131.234
3B	5332372	132.207
3B	1229846	132.614
3B	5323975	132.787
3B	1207022	133.411
3B	2301041	133.537
3B	1242037	134.683
3B	1103476	140.901
3B	32939093	141.98
3B	1129636	142.422
3B	1023777	143.112
3B	6040366	143.754
3B	4397595	144.442
3B	4405414	144.894
3B	2278645	146.147
3B	32940165	147.962
3B	1020689	149.657
3B	1210270	172.022
3B	1060421	174.442
3B	3064867	177.085
3B	4991548	177.706
3B	1283006	179.233
3B	1135914	180.03
3B	26673433	181.487
3B	1670832	183.14
4A	1326377	0
4A	1370963	2.312
4A	1213856	3.466
4A	2306428	4.706
4A	1088490	5.401
4A	1263282	6.554
4A	1203188	9.193
4A	1279977	12.843
4A	1245893	13.852
4A	3029395	15.318
4A	1143113	17.204
4A	1254444	25.084
4A	1077486	27.216
4A	2282419	29.075
4A	1157378	30.967
4A	1672800	36.447
4A	2286854	42.148
4A	12763888	43.093
4A	4989123	44.742
4A	994866	45.376
4A	2278602	45.826
4A	4408944	46.451
4A	2290826	46.492
4A	2281087	46.753
4A	1040488	46.9
4A	1103824	47.013
4A	4404294	47.086
4A	1379270	47.168
4A	4406608	47.253
4A	1233145	47.261
4A	6027558	47.273
4A	4409022	47.283
4A	1215011	47.339
4A	1318787	47.341
4A	1266682	47.349
4A	4408517	47.498
4A	5365799	47.772
4A	7865383	48.238
4A	1296387	48.372
4A	1697747	49.347
4A	1211780	51.632
4A	1090505	52.219
4A	1665709	53.401
4A	1400193	54.614
4A	1243125	56.844
4A	1671341	57.247
4A	1113947	58.036
4A	1036163	59.695
4A	1219223	62.822
4A	1671858	67.737
4A	1272114	68.678
4A	1097942	71.657
4A	39550238	73.181
4A	5323891	75.085
4A	1060737	76.854
4A	1128373	79.251
4A	39566373	79.724
4A	978195	82.831
4A	1863523	84.385
4A	19483828	84.918
4A	5579771	85.951
4A	1186291	87.056
4A	2279690	88.355
4A	1131791	91.419
4A	994022	94.81
4A	1126600	96.305
4A	7350089	98.429
4A	1015566	100.005
4A	1001569	100.927
4A	1067040	102.262
4A	4991755	105.451
4A	3029211	107.821
4A	1076966	115.179
4A	4003876	117.239
4A	2265419	119.215
4A	2301491	120.886
4A	49091497	123.263
4A	68425925	124.299
4A	1057360	125.531
4A	1129218	126.231
4A	2280016	127.287
4A	1104162	130.481
4A	2278896	133.204
4A	5583011	136.13
4A	5324123	137.751
4A	2279925	139.146
4A	1128188	140.084
4A	1214912	141.46
4A	1094628	142.495
4A	2266806	143.594
4A	5050442	145.179
4A	2335560	146.954
4A	1162615	147.676
4A	1260000	149.048
4A	1088210	149.764
4A	1864589	150.591
4A	1055888	151.124
4A	1019573	151.361
4A	1119914	155.412
4A	12778668	156.075
4A	1255911	156.513
4A	3934120	156.611
4A	23884390	157.945
4A	10992865	159.314
4A	4406019	160.043
4A	1111143	160.371
4A	4911210	161.467
4A	1045492	162.242
4A	23919306	162.899
4A	1274886	162.915
4A	1111699	162.918
4A	5578522	163.013
4A	3385151	163.073
4A	4411855	163.311
4A	1692891	163.503
4A	1230201	163.969
4A	7336089	165.008
4A	1181377	165.489
4A	1063181	166.202
4A	2289475	166.474
4A	3946352	166.873
4A	4536912	167.193
4A	1143903	168.365
4A	9721767	171.82
4A	1137869	172.34
4A	1059438	172.81
4A	3934733	172.839
4A	1091668	173.117
4A	1152394	173.238
4A	1385545	173.249
4A	1762006	173.26
4A	16732423	173.569
4A	1699212	173.585
4A	1139360	173.883
4A	2277072	174.116
4A	4009821	174.459
4A	3956171	175.284
4A	1697729	175.485
4A	26672723	175.913
4A	1108370	176.001
4A	4991054	176.088
4B	4539167	0
4B	1199935	2.275
4B	2250188	4.881
4B	1332954	6.123
4B	1101629	7.546
4B	1213447	8.21
4B	2275933	9.062
4B	3024879	9.101
4B	1082163	9.336
4B	1126032	9.429
4B	1234292	9.522
4B	1236262	9.536
4B	2275831	9.776
4B	5411591	10.279
4B	3945857	10.38
4B	2300393	12.654
4B	1863538	13.016
4B	2277277	13.03
4B	3534340	13.395
4B	4406502	13.5
4B	14379994	21.258
4B	3949954	22.778
4B	4396152	22.96
4B	5567188	23.56
4B	2252842	27.425
4B	1233562	28.019
4B	1081733	28.085
4B	1102320	29.895
4B	985271	30.732
4B	4395779	31.276
4B	1063573	38.298
4B	2278767	39.796
4B	4910662	43.514
4B	985312	46.716
4B	7331500	48.159
4B	7907069	48.366
4B	1090296	48.865
4B	2278578	49.438
4B	983737	51.228
4B	1011155	52.022
4B	3941536	52.706
4B	1724927	52.955
4B	991686	53.004
4B	2284241	53.544
4B	2277216	54.158
4B	1151981	54.792
4B	49091506	55.859
4B	1092744	56.57
4B	1123025	56.828
4B	3959708	57.374
4B	3384624	57.76
4B	1282420	58.635
4B	1092810	59.063
4B	1045017	61.181
4B	2277210	61.528
4B	1169434	62.388
4B	4411929	62.769
4B	2289539	64.113
4B	1254186	64.37
4B	4408716	64.785
4B	1099926	65.291
4B	1244807	65.293
4B	992564	65.3
4B	1269941	65.33
4B	1250617	65.462
4B	26671883	66.14
4B	2280224	67.334
4B	4911180	68.248
4B	3951154	70.454
4B	26672158	71.505
4B	1267698	71.896
4B	4009440	76.819
4B	2279869	81.141
4B	4404958	86.085
4B	1271294	88.397
4B	1067209	90.123
4B	23884330	108.142
4B	1055558	109.894
4B	2330865	110.308
4B	1126325	111.508
4B	1091993	112.598
4B	1075705	112.618
4B	3941944	112.642
4B	1094848	112.886
4B	1758681	113.112
4B	2276745	113.95
4B	3021157	114.049
4B	1772234	115.035
4B	1236183	115.418
4B	4992771	115.955
4B	3944033	116.17
4B	1016540	116.269
4B	1077320	116.279
4B	3960570	116.397
4B	3532930	116.399
4B	5350018	116.408
4B	1770645	116.413
4B	5411293	116.619
4B	1216749	116.691
4B	1115325	117.154
4B	1116300	117.498
4B	1078718	117.95
4B	13871887	118.273
4B	2278097	119.215
4B	2283817	120.733
5A	1382495	0
5A	1146340	1.152
5A	993490	1.957
5A	5971253	4.896
5A	5348476	5.522
5A	1203776	14.203
5A	984820	15.468
5A	1126861	20.363
5A	3949415	22.282
5A	2294471	25.661
5A	5332880	27.344
5A	1113475	35.807
5A	1052776	39.863
5A	1246983	44.234
5A	4992936	50.413
5A	1012630	52.448
5A	4541193	53.599
5A	2278046	54.269
5A	1235610	55.855
5A	1202759	57.643
5A	2278525	58.367
5A	49091017	59.412
5A	2275651	59.426
5A	12763915	59.848
5A	12769238	59.887
5A	2301740	60.018
5A	2335579	60.226
5A	1307739	60.287
5A	1114570	60.351
5A	11913320	60.8
5A	987994	60.854
5A	5368781	61.352
5A	2257379	61.496
5A	4439556	62.13
5A	4537050	62.337
5A	3020589	62.57
5A	1092447	62.622
5A	3946390	62.648
5A	1104982	62.78
5A	1109246	62.795
5A	2261790	63.657
5A	2306411	64.362
5A	1008802	65.748
5A	2259427	66.288
5A	1263779	66.61
5A	1219089	66.859
5A	4405982	67.097
5A	5340433	67.207
5A	1099540	67.245
5A	10984095	68.375
5A	3021713	68.894
5A	4996343	69.913
5A	1080884	70.059
5A	1165780	70.124
5A	1071687	70.434
5A	1102211	70.531
5A	3533822	70.533
5A	2306470	70.591
5A	1239852	70.695
5A	4404202	70.759
5A	2280952	71.008
5A	1265929	71.151
5A	1697316	71.155
5A	5564106	71.247
5A	4440038	71.345
5A	3955009	71.896
5A	1152845	72.112
5A	994786	73.458
5A	1290078	74.3
5A	39581060	75.636
5A	1101523	76.399
5A	1269476	80.05
5A	4405807	80.655
5A	3941194	80.901
5A	5567734	80.995
5A	1082751	82.575
5A	4909928	83.15
5A	4394205	83.874
5A	1105711	84.231
5A	4398224	84.453
5A	1130350	84.741
5A	1088359	86.155
5A	39641039	90.563
5A	1201353	101.346
5A	1021981	101.831
5A	4410681	102.341
5A	1093939	102.569
5A	994247	104.237
5A	1241769	105.859
5A	4993012	107.337
5A	1663915	107.422
5A	1101715	107.672
5A	1184034	109.055
5A	3021690	111.543
5A	2280804	112.987
5A	2290367	129.115
5A	2283005	129.968
5A	2277942	130.867
5A	4990817	131.545
5A	4408133	132.688
5A	1080566	132.952
5A	2278463	133.208
5A	1284235	133.436
5A	3031363	134.06
5A	2281403	134.269
5A	1669052	134.679
5A	26672221	134.765
5A	1665891	134.82
5A	1034144	135.02
5A	2260390	135.272
5A	1073560	135.918
5A	1105927	136.159
5A	5006348	136.403
5A	1006339	136.754
5A	1111701	136.988
5A	1105603	137.251
5A	4022572	137.916
5A	5369287	138.297
5A	1381786	138.416
5A	1062888	138.532
5A	4404402	139.1
5A	1105285	139.797
5A	1263517	140.351
5A	3027901	141.113
5A	1259922	142.046
5A	1665754	142.358
5A	1113354	143.223
5A	1082465	144.466
5A	2349832	144.969
5A	1091475	145.173
5A	1020359	146.455
5A	1045291	146.833
5A	1091726	147.305
5A	1044459	148.001
5A	2284521	148.814
5A	1022298	149.89
5A	1069970	151.032
5A	100005930	151.501
5A	4004992	151.849
5A	1722105	152.186
5A	4990088	152.663
5A	989965	153.149
5A	1060179	154.012
5A	4009215	155.03
5A	2278553	155.601
5A	1019499	157.007
5A	72929410	157.955
5A	1176755	161.258
5A	1669200	162.536
5A	3943467	162.595
5A	2280057	164.967
5A	1151899	168.356
5B	1104574	0
5B	10984127	1.919
5B	1123489	3.628
5B	1110798	3.892
5B	2250883	7.15
5B	998057	16.578
5B	5325644	19.343
5B	2289153	19.796
5B	2279955	20.558
5B	10991284	22.6
5B	5972338	22.989
5B	1090880	27.346
5B	1241920	30.855
5B	4397935	31.978
5B	1063129	33.05
5B	39678719	37.933
5B	1238610	38.998
5B	1234295	40.201
5B	7349656	41.526
5B	3936246	44.105
5B	986319	45.666
5B	2279957	46.714
5B	1314323	47.41
5B	3533359	47.768
5B	2279108	48.802
5B	7153361	49.591
5B	1106143	49.959
5B	7346628	50.127
5B	3939951	50.862
5B	3222429	51.092
5B	4536665	51.847
5B	3064487	54.306
5B	998726	60.993
5B	1103668	62.401
5B	1062126	62.818
5B	3028720	63.702
5B	4262005	64.267
5B	4539994	65.914
5B	2266544	66.364
5B	2277122	67.525
5B	1136192	68.094
5B	5579639	68.807
5B	1127828	71.091
5B	2281586	73.099
5B	1268142	74.215
5B	1103311	75.606
5B	1266418	77.903
5B	1275136	78.484
5B	1129399	86.284
5B	1127374	88.228
5B	3942352	88.906
5B	5582107	89.929
5B	2278060	90.721
5B	1068099	91.242
5B	994663	91.944
5B	1069584	92.529
5B	100013442	93.262
5B	1205132	93.454
5B	1129618	93.86
5B	4990282	94.091
5B	3024339	94.281
5B	2304369	94.479
5B	1212233	94.759
5B	5576962	95.386
5B	4260788	96.572
5B	3384718	97.671
5B	1191478	98.369
5B	1093421	99.56
5B	1371031	100.077
5B	39582481	100.862
5B	1004654	102.464
5B	1725521	103.813
5B	7338424	105.297
5B	2258883	106.703
5B	1675444	107.415
5B	1054615	108.414
5B	12773438	113.758
5B	39611838	115.205
5B	6038256	115.763
5B	2279297	124.597
5B	1272534	125.813
5B	39660749	126.676
5B	1717542	126.954
5B	7913897	127.564
5B	1298718	128.737
5B	2254253	129.009
5B	4990649	131.337
5B	1261084	133.51
5B	1107103	136.119
5B	1075655	138.294
5B	9724767	139.385
5B	1202560	140.318
5B	3024063	150.67
5B	1317359	151.253
5B	1379229	151.387
5B	4538931	151.615
5B	978366	151.998
5B	1176976	153.209
5B	3958286	154.834
5B	3534154	155.493
5B	12772463	156.064
5B	1268648	158.562
5B	1117982	158.745
5B	1219507	159.496
5B	1130323	160.036
5B	1209783	161.347
5B	1115986	162.159
5B	4004687	164.337
5B	1271648	172.203
5B	3955329	172.415
5B	3945507	173.464
5B	1108967	173.976
5B	2304347	174.058
5B	1110904	176.842
5B	4440251	180.776
5B	1362142	181.617
5B	2289036	182.783
5B	4544125	183.069
5B	1018447	184.007
5B	1265577	184.135
5B	1705342	186.048
5B	2282642	188.697
5B	1113587	203.79
5B	978455	209.037
5B	1117918	210.164
5B	1139663	217.003
5B	1262194	217.784
5B	1255737	220.814
5B	3934702	221.11
5B	1380326	221.863
5B	4542005	222.293
5B	1209652	223.187
5B	1253461	223.919
5B	1062534	227.526
6A	4005437	0
6A	1195682	3.064
6A	1388774	4.312
6A	4404803	5.36
6A	10983936	6.691
6A	1057803	12.509
6A	1065956	12.61
6A	1094663	18.75
6A	1143805	20.991
6A	1023970	24.532
6A	1124217	25.785
6A	26672985	28.784
6A	2264790	31.877
6A	7336034	33.635
6A	984005	35.656
6A	3022186	36.278
6A	1177488	37.307
6A	1219585	39.997
6A	1176028	43.201
6A	1725775	43.767
6A	2358794	44.195
6A	2285067	46.28
6A	2261447	46.715
6A	4007950	46.95
6A	5349093	48.21
6A	1099323	48.316
6A	1199117	49.034
6A	2289846	49.122
6A	3222463	49.341
6A	4989037	49.707
6A	1117395	50.332
6A	1058681	50.582
6A	3021183	50.852
6A	4009269	50.865
6A	1121656	51.542
6A	1240490	51.633
6A	3023396	52.445
6A	1162937	52.753
6A	1057674	52.987
6A	1207898	53.358
6A	2278954	53.37
6A	1714669	53.791
6A	3951010	54.083
6A	2280629	54.15
6A	5580345	54.365
6A	4008485	54.437
6A	3942363	54.498
6A	2324554	54.563
6A	70926910	54.615
6A	1080311	54.639
6A	3533488	54.718
6A	1111286	54.726
6A	3957634	54.83
6A	7352793	55.59
6A	1259100	56.084
6A	3940274	56.356
6A	2280142	56.945
6A	1220374	56.971
6A	1699414	57.009
6A	100003516	57.092
6A	1391713	58.541
6A	1128684	58.559
6A	5581840	59.554
6A	1240063	60.236
6A	5368310	62.182
6A	1865002	63.782
6A	1711826	67.685
6A	1115793	68.908
6A	1119974	69.537
6A	994392	70.276
6A	1353664	70.9
6A	1217817	71.504
6A	3941123	72.228
6A	1020015	72.487
6A	2277846	72.949
6A	1142258	74.708
6A	1066193	75.604
6A	5410648	76.457
6A	1050824	80.809
6A	1274219	81.775
6A	4734042	83.934
6A	1204305	84.283
6A	7339047	85.01
6A	1670486	87.272
6A	1237748	93.413
6A	1149989	95.467
6A	1216365	96.957
6A	1163425	98.815
6A	39580989	99.414
6A	1095070	104.472
6A	1096005	109.187
6A	12771979	110.631
6A	9724306	111.113
6A	4010064	111.984
6A	992971	112.07
6A	2260976	112.097
6A	4910985	112.258
6A	1700034	112.664
6A	1218597	113.029
6A	12764185	113.636
6A	3956934	114.142
6A	2279583	115.906
6A	1125350	117.092
6A	2265537	123.966
6A	1143240	126.547
6A	2281918	133.525
6A	10984208	135.48
6A	5355065	137.622
6A	1081454	139.083
6A	1279747	139.193
6A	1074106	139.753
6A	1714429	139.85
6A	1077298	140.215
6A	1266005	140.241
6A	1238503	141.674
6A	1093151	143.125
6A	5370002	144.957
6A	2260921	147.476
6A	10984322	150.497
6B	1153615	0
6B	1161730	1.566
6B	1230932	1.806
6B	1104945	4.85
6B	3935585	5.134
6B	3027280	5.677
6B	1083851	6.495
6B	1317913	7.701
6B	1083388	8.801
6B	1252668	8.976
6B	3946184	9.179
6B	7492289	9.438
6B	1268497	11.257
6B	1125622	13.466
6B	4407095	15.657
6B	1258691	16.683
6B	4536073	16.837
6B	1123590	16.984
6B	4910580	17.122
6B	3024095	21.055
6B	1126497	24.622
6B	2279590	27.111
6B	2259013	31.173
6B	1213476	34.956
6B	993866	36.277
6B	2276731	39.246
6B	4990568	39.611
6B	1092261	41.521
6B	2258612	45.267
6B	1024842	49.952
6B	7336362	52.366
6B	2277784	54.333
6B	1214555	55.245
6B	4910751	55.999
6B	2286374	56.891
6B	2279652	57.865
6B	2264094	58.271
6B	1040513	59.893
6B	4404269	60.235
6B	1252901	60.327
6B	1145018	61.559
6B	997388	62.216
6B	2263301	62.792
6B	4009717	63.215
6B	1200825	64.142
6B	5576947	64.161
6B	5325867	64.268
6B	1092912	64.644
6B	1106806	65.052
6B	3955208	65.493
6B	2278789	65.736
6B	2288517	66.422
6B	4260839	66.608
6B	3938755	66.678
6B	1116292	66.741
6B	1069558	66.988
6B	1216371	67.013
6B	1109367	67.133
6B	1242422	67.512
6B	1261100	68.137
6B	997294	68.697
6B	39654627	68.879
6B	4009687	69.187
6B	2248090	69.351
6B	3027216	69.639
6B	4993434	70.669
6B	2277430	72.233
6B	991740	74.156
6B	3949348	74.683
6B	1278497	75.209
6B	1027369	75.451
6B	998120	75.642
6B	1092700	75.969
6B	26672529	76.287
6B	3025133	76.711
6B	16152832	77.255
6B	1223662	77.703
6B	1088745	78.112
6B	7351537	78.5
6B	5578660	79.017
6B	4408701	79.024
6B	3034034	79.073
6B	3064453	80.443
6B	1263889	81.259
6B	2263602	82.246
6B	2324073	82.622
6B	4541146	82.867
6B	7940659	83.29
6B	1219971	84.372
6B	39672614	85.441
6B	2294505	86.636
6B	1120003	88.019
6B	1127101	90.835
6B	1200652	92.308
6B	2257814	92.899
6B	1254128	94.055
6B	1706765	96.497
6B	1229217	97.563
6B	2279544	98.705
6B	4439746	99.838
6B	1123757	100.148
6B	1197948	100.858
6B	1056399	104.58
6B	1094830	121.055
6B	4408910	128.1
6B	16153746	134.312
6B	1237964	135.134
6B	1113487	135.228
6B	4404148	135.246
6B	1126105	135.25
6B	2290288	136.1
6B	1716920	136.743
6B	1753893	140.306
6B	2279147	141.36
6B	1218502	143.121
7A	1094827	0
7A	100002164	2.811
7A	1665902	4.854
7A	1095172	5.378
7A	32940379	6.065
7A	5364660	6.403
7A	4007985	6.727
7A	4408975	7.095
7A	4003988	7.115
7A	989662	7.353
7A	3534159	7.644
7A	1089047	7.71
7A	4538569	7.758
7A	4733821	8.46
7A	4410570	8.589
7A	4002611	8.991
7A	4992758	9.292
7A	4405924	10.047
7A	15306573	10.272
7A	990180	11.663
7A	100009005	12.32
7A	1163082	13.419
7A	5579578	15.306
7A	3024288	16.601
7A	1037300	18.262
7A	995723	18.789
7A	4406187	19.273
7A	5410855	19.768
7A	2277742	21.855
7A	4410626	22.969
7A	1695365	24.54
7A	2258109	25.762
7A	3021479	32.776
7A	1062338	36.524
7A	1163499	41.92
7A	2282580	44.534
7A	32940412	46.465
7A	1193500	48.336
7A	1219769	49.617
7A	1043873	50.62
7A	1039602	51.706
7A	1019440	52.642
7A	1102565	53.455
7A	26672120	54.003
7A	1140610	54.398
7A	1250999	55.047
7A	1101917	56.195
7A	3572862	57.406
7A	26672843	60.712
7A	XAT-7A1 /SNP1243	60.73
7A	1696576	62.5
7A	1010880	63.408
7A	4988961	66.999
7A	1236729	70.524
7A	1337534	74.305
7A	32027708	76.49
7A	1273890	78.335
7A	4991717	82.609
7A	3028801	84.752
7A	1696991	85.101
7A	1008941	87.62
7A	26673945	89.773
7A	1274875	89.999
7A	4410881	91.156
7A	1065786	91.346
7A	1669595	91.639
7A	2278817	92.074
7A	1062363	92.295
7A	1266028	92.655
7A	1279935	92.941
7A	1241713	93.008
7A	3935175	93.075
7A	1698770	93.101
7A	12690319	94.119
7A	2261184	94.831
7A	1280094	96.065
7A	1058359	96.59
7A	1283804	96.705
7A	1093930	97.134
7A	1083566	98.14
7A	1165010	100.897
7A	3064961	101.908
7A	1205520	103.196
7A	1215386	104.537
7A	1058214	105.456
7A	1128888	106.096
7A	1099579	106.244
7A	3027309	106.366
7A	1140409	106.546
7A	7343529	106.88
7A	2278800	107.415
7A	1102956	107.763
7A	1207572	108.24
7A	5361620	108.582
7A	26673681	109.011
7A	1108161	109.535
7A	1222002	111.316
7A	1270823	111.607
7A	4005001	111.733
7A	6035698	112.345
7A	5371710	112.931
7A	3024062	113.495
7A	1095938	113.914
7A	2307141	114.512
7A	1695615	114.929
7A	1204146	115.748
7A	1105278	116.697
7A	1128489	117.744
7A	2258816	118.444
7A	1380232	120.845
7A	1112239	121.458
7A	5338392	121.98
7A	2282280	122.639
7A	997253	123.558
7A	1267293	124.104
7A	1160461	124.575
7A	23884175	126.276
7A	3937927	126.961
7A	1116442	127.946
7A	1006447	129.261
7A	4410728	131.159
7A	1096637	131.512
7A	23884183	132.886
7A	1018747	135.861
7A	3959368	141.367
7A	1205769	142.47
7A	32940787	143.602
7A	1095933	144.937
7A	1207326	146.55
7A	1073646	147.755
7A	2280257	148.227
7A	1127480	152.761
7A	2299156	160.671
7A	1092627	162.627
7A	1215067	163.237
7A	1234348	163.81
7A	3935880	164.406
7A	2280354	164.682
7A	1040966	164.919
7A	1097139	165.083
7A	4408406	165.947
7A	997028	166.01
7A	2255090	166.485
7A	1114791	167.204
7A	1180874	167.636
7A	5579610	168.276
7A	2262955	169.571
7A	1121020	170.886
7A	1114523	171.235
7A	1252819	171.452
7A	1165986	172.52
7A	1072314	173.579
7A	2290318	175.263
7A	6040798	187.076
7A	1243270	188.784
7A	1006216	189.277
7A	1318843	189.365
7A	1016612	189.672
7A	26673414	189.919
7A	1085156	191.408
7A	1408070	191.966
7A	4404987	192.738
7A	1230036	194.07
7A	1299777	195.418
7A	1094702	195.672
7A	1231613	196.913
7A	3021153	197.722
7A	1125395	198.652
7A	3570003	199.897
7A	3022249	200.304
7A	980292	200.509
7A	4539028	200.847
7A	5568107	201.163
7A	7331447	201.639
7A	2341144	203.525
7A	4002208	204.682
7A	39854460	208.093
7A	1076268	213.639
7A	1207639	220.919
7A	5410346	222.386
7A	1082183	223.09
7A	4439685	223.699
7A	2308628	224.223
7A	2280119	225.269
7A	4911022	226.888
7A	1140880	229.303
7A	32940746	233.657
7B	1034040	0
7B	3020712	1.294
7B	1219247	2.298
7B	1113434	9.628
7B	1282491	10.508
7B	2312694	12.386
7B	1074482	15.156
7B	1394803	17.371
7B	1212536	19.157
7B	4395178	19.719
7B	1698375	22.356
7B	1110005	43.666
7B	981080	45.215
7B	2297341	46.339
7B	3958840	46.394
7B	4406129	50.589
7B	2281548	51.496
7B	26673656	52.334
7B	4411084	53.012
7B	1111417	53.183
7B	1211583	54.413
7B	1091779	55.072
7B	1135115	55.579
7B	5324973	56.874
7B	26673025	57.216
7B	7338769	57.746
7B	9723039	58.059
7B	1049968	58.501
7B	1133220	58.886
7B	1147334	59.028
7B	10984576	59.142
7B	1772136	59.346
7B	1283958	59.626
7B	2294002	59.842
7B	1275356	60.255
7B	1139573	60.634
7B	3064400	62.652
7B	2373264	63.598
7B	3955866	63.744
7B	1046551	64.393
7B	4005310	68.037
7B	1079149	68.942
7B	4412048	69.749
7B	2258318	71.24
7B	1139808	72.271
7B	1145675	73.741
7B	2269459	74.666
7B	1115521	75.874
7B	1284382	76.936
7B	3064655	78.164
7B	1070907	78.869
7B	998143	79.733
7B	5581022	80.11
7B	1202514	81.916
7B	1193598	84.859
7B	4910565	86.743
7B	1039785	87.939
7B	1104862	88.128
7B	4411130	88.74
7B	1063514	89.182
7B	12774901	89.811
7B	984738	90.487
7B	1255130	90.751
7B	1127357	91.093
7B	26672849	91.33
7B	3064669	91.842
7B	4394050	92.535
7B	1095909	93.742
7B	992291	93.914
7B	4910945	94.325
7B	26672510	94.842
7B	1711257	95.258
7B	1267036	95.711
7B	3957012	96.972
7B	1274272	97.477
7B	3939468	98.404
7B	1395232	98.472
7B	1159801	98.481
7B	26673183	98.482
7B	4008589	99.104
7B	1127417	99.316
7B	2281290	99.632
7B	57462960	99.818
7B	4393735	100.093
7B	26674121	100.429
7B	2281351	100.528
7B	1673844	100.682
7B	1374639	100.892
7B	7353631	101.053
7B	1207446	101.553
7B	1224272	101.94
7B	1701403	102.632
7B	5582910	103.47
7B	1670244	103.779
7B	1161366	104.255
7B	1195310	105.018
7B	7335412	109.538
7B	1064185	110.901
7B	2345143	112.803
7B	1136410	114.917
7B	4990571	121.764
7B	1096162	127.754
7B	1122340	129.855
7B	2285251	130.938
7B	1117635	132.132
7B	1056049	133.432
7B	5325032	133.805
7B	1032530	134.902
7B	1115371	136.201
7B	1111875	136.686
7B	3023854	137.544
7B	1234551	137.606
7B	1077397	137.768
7B	1062545	138.351
7B	4008264	139.646
7B	39685598	141.318
7B	983617	141.751
7B	3938402	142.29
7B	4409651	144.276
7B	1238939	146.074
7B	1205365	146.293
7B	1211271	146.868
7B	1279741	146.976
7B	6026939	147.385
7B	1121597	147.421
7B	1695967	148.16
7B	1117969	148.887
7B	5345860	149.12
7B	1153435	149.844
7B	996128	150.314
7B	1033688	151.341
7B	1049647	151.956
7B	4405538	152.368
7B	1273104	153.219
7B	4409152	153.604
7B	1665713	153.979
7B	1671598	154.841
7B	2282915	158.128
7B	1670362	158.631
7B	1146359	158.933
7B	1129098	160.186
7B	5410910	161.366
7B	3533096	162.191
7B	3960153	162.238
7B	2327874	163.356
7B	21718414	164.081
7B	1006941	165.249
7B	1205034	166.858
7B	1110695	168.243
7B	1150899	170.087
7B	4407758	172.132
7B	1261945	175.308
7B	15321683	180.838
