# Supplementary material for: Towards carotenoid biofortification in wheat: identification of XAT-7A1, a multicopy tandem gene responsible for carotenoid esterification in durum wheat
Source: BMC Plant Biol. 2023 Sep 6;23:412. doi: 10.1186/s12870-023-04431-4 (PMC10481513; doi:10.1186/s12870-023-04431-4)
Supplement: Supplementary file 6 — Additional file 6. Carotenoid content and profile of the F2 population derived from the cross BGE047535 × 'Athoris'. [file 12870_2023_4431_MOESM6_ESM.xlsx]

## Sheet: Hoja1
Additional file 6. Carotenoid content and profile of the F2 population derived from the cross BGE047535 x 'Athoris'.
Sample_ID	In genetic map	Individual	Total carotenoids	% Esterification	SNP_1243	SNP_1220		(all-E)-zeaxanthin	(all-E)-lutein	(Z)-lutein isomers	(all-E)-α-carotene	(all-E)-β-carotene	Free Lutein	Lutein monolinoleate	Lutein monopalmitate	Lutein dilinoleate	Lutein linoleate-palmitate	Lutein dipalmitate
261	Yes	T154xAthoris-1.g1	3.70623	0	B	0		0.318114	2.88096	0.464549	0.00339778	0.0392073	3.34551	0	0	0	0	0
262	Yes	T154xAthoris-1.g2	2.02627	18.3868	A	1		0.209235	1.24286	0.181266	0	0.0193978	1.42413	0.185749	0.0996011	0.038628	0.0417106	0.00782221
263	Yes	T154xAthoris-1.g3	2.76372	0	B	-		0.305931	2.08343	0.339923	0.00500922	0.0294199	2.42336	0	0	0	0	0
264	Yes	T154xAthoris-1.g4	2.25399	7.88534	H	1		0.194862	1.64282	0.217508	0	0.0206305	1.86033	0.0993628	0.048454	0.0139431	0.0151778	0.00123324
265	Yes	T154xAthoris-1.g5	1.85405	7.46234	H	1		0.2727	1.25392	0.17007	0	0.0186877	1.42399	0.076096	0.0368808	0.0116355	0.0126674	0.00139318
266	Yes	T154xAthoris-1.g6	2.62612	14.21	A	1		0.24709	1.75737	0.223634	0	0.0235913	1.98101	0.172627	0.086212	0.0519266	0.0507762	0.012892
267	Yes	T154xAthoris-1.g7	3.37749	0	B	0		0.282653	2.72688	0.337595	0.00510207	0.0252565	3.06448	0	0	0	0	0
268	Yes	T154xAthoris-1.g8	2.24001	7.8603	H	1		0.233522	1.6014	0.215227	0	0.0138921	1.81662	0.0895595	0.0440214	0.0189168	0.0205296	0.00294719
269	Yes	T154xAthoris-1.g9	2.00731	14.6297	A	1		0.204814	1.35505	0.143321	0	0.0105124	1.49837	0.13927	0.0637251	0.0425998	0.0386715	0.00934771
270	Yes	T154xAthoris-1.g10	1.69592	7.91594	H	1		0.173581	1.22832	0.150711	0	0.00940895	1.37904	0.0741748	0.0328523	0.0115385	0.0128625	0.00246409
272	Yes	T154xAthoris-1.g12	2.85921	5.40971	H	1		0.277127	2.14921	0.25662	0	0.0209429	2.40583	0.0919058	0.0435506	0.00944108	0.0104126	0
273	Yes	T154xAthoris-1.g13	2.87803	5.37663	H	1		0.246834	2.1749	0.276605	0	0.0253125	2.4515	0.093353	0.0403971	0.00923953	0.0113944	0
274	Yes	T154xAthoris-1.g14	3.05707	7.73369	H	1		0.20529	2.30764	0.294177	0	0.0183421	2.60182	0.122199	0.0643957	0.0199814	0.0217953	0.0032515
275	Yes	T154xAthoris-1.g15	3.35323	6.10853	H	1		0.240057	2.56499	0.320346	0	0.0215271	2.88533	0.122731	0.0542329	0.0146003	0.0147463	0
276	Yes	T154xAthoris-1.g16	2.03019	0	B	0		0.231456	1.5286	0.253443	0.000934106	0.0157541	1.78205	0	0	0	0	0
277	Yes	T154xAthoris-1.g17	2.71168	11.8729	H	1		0.284851	1.80619	0.261194	0	0.037918	2.06738	0.155599	0.0839904	0.0333521	0.0389254	0.009664
278	Yes	T154xAthoris-1.g18	1.82637	5.62478	H	1		0.228631	1.2934	0.186818	0	0.0154554	1.48022	0.0591547	0.0238295	0.00800332	0.0100315	0.00104437
280	Yes	T154xAthoris-1.g20	2.48665	0	B	0		0.257993	1.95026	0.259142	0.00175761	0.0174986	2.20941	0	0	0	0	0
281	Yes	T154xAthoris-1.g21	2.15281	6.75267	H	1		0.18981	1.58271	0.221594	0	0.0133641	1.80431	0.0815017	0.035208	0.014201	0.0144179	0
282	Yes	T154xAthoris-1.g22	2.15156	2.97294	H	1		0.1969	1.65836	0.215211	0	0.01688	1.87357	0.0474039	0.0168065	0	0	0
283	Yes	T154xAthoris-1.g23	2.68334	0	B	0		0.265246	2.11409	0.285891	0.00189286	0.016224	2.39998	0	0	0	0	0
284	Yes	T154xAthoris-1.g24	2.53568	14.5228	A	1		0.203366	1.73818	0.207559	0	0.0182104	1.94574	0.19154	0.109079	0.0306283	0.0331169	0.00399821
285	Yes	T154xAthoris-1.g25	1.58772	0	B	0		0.184475	1.19752	0.189484	0.00124099	0.0149929	1.38701	0	0	0	0	0
286	Yes	T154xAthoris-1.g26	1.91672	8.54723	H	1		0.168465	1.36428	0.209861	0	0.0107578	1.57414	0.086485	0.0439797	0.0146273	0.0163478	0.00191529
287	Yes	T154xAthoris-2.g1	3.74964	9.21471	H	1		0.254837	2.75934	0.359006	0	0.0316955	3.11835	0.187455	0.120595	0.017729	0.0174152	0.00156675
289	Yes	T154xAthoris-2.g3	3.06971	12.6225	A	1		0.180483	2.22832	0.251671	0	0.0206173	2.47999	0.192003	0.109746	0.0366348	0.0427758	0.00745702
290	Yes	T154xAthoris-2.g4	2.42307	9.02623	A	1		0.161093	1.81408	0.216199	0	0.0130756	2.03028	0.126404	0.0731206	0.00993231	0.00917299	0
291	Yes	T154xAthoris-2.g5	1.7331	8.75574	H	1		0.188049	1.20642	0.173118	0	0.0137133	1.37954	0.0775697	0.039471	0.0149406	0.0167942	0.00302465
292	Yes	T154xAthoris-2.g6	2.91941	8.66572	H	1		0.258177	2.09305	0.270375	0	0.0448831	2.36343	0.126388	0.0833075	0.0179573	0.0200449	0.0052285
293	Yes	T154xAthoris-2.g7	2.14549	8.99388	H	1		0.163988	1.54521	0.229241	0	0.0146319	1.77445	0.100103	0.0486628	0.0196462	0.0218441	0.00215638
294	Yes	T154xAthoris-2.g8	2.96233	8.15592	H	1		0.239965	2.16358	0.290714	0	0.0260932	2.45429	0.128133	0.0688478	0.0211266	0.0209919	0.00288503
295	Yes	T154xAthoris-2.g9	2.48667	9.26555	H	1		0.191924	1.83341	0.219289	0	0.0116533	2.0527	0.121656	0.0641053	0.019013	0.0222686	0.00335117
296	Yes	T154xAthoris-2.g10	2.7631	0	B	0		0.212758	2.21245	0.323214	0.00146954	0.0132127	2.53566	0	0	0	0	0
297	Yes	T154xAthoris-2.g11	1.90382	7.48443	H	1		0.238097	1.32822	0.182356	0	0.0123741	1.51057	0.0781379	0.0383361	0.011133	0.0110476	0.00411822
298	Yes	T154xAthoris-2.g12	2.14762	6.82002	H	1		0.189863	1.56376	0.234491	0	0.0155411	1.79825	0.0771596	0.0420961	0.0099228	0.0125448	0.00224129
299	Yes	T154xAthoris-2.g13	3.05674	8.23097	H	1		0.253659	2.233	0.296878	0	0.0215817	2.52988	0.128029	0.072486	0.0190735	0.0235251	0.00851217
300	Yes	T154xAthoris-2.g14	1.8591	7.45986	H	1		0.238306	1.27247	0.195113	0	0.0164121	1.46759	0.072875	0.0330095	0.0126768	0.015142	0.00308748
301	Yes	T154xAthoris-2.g15	3.96459	0	B	0		0.243274	3.23674	0.449323	0.00809493	0.0271602	3.68606	0	0	0	0	0
302	Yes	T154xAthoris-2.g16	2.80822	14.9794	A	1		0.176047	1.94838	0.245861	0	0.0169609	2.19424	0.202566	0.116356	0.0408611	0.0485236	0.0126682
303	Yes	T154xAthoris-2.g17	2.68772	10.9244	A	1		0.244841	1.8706	0.253327	0	0.0245296	2.12393	0.15728	0.0870875	0.0194004	0.0250587	0.00559175
304	Yes	T154xAthoris-2.g18	2.48698	13.4936	A	1		0.216793	1.69444	0.20781	0	0.0308852	1.90225	0.173487	0.100761	0.0252707	0.0304199	0.00711558
305	Yes	T154xAthoris-2.g19	2.86892	9.13112	H	1		0.281829	1.98841	0.313995	0	0.0229916	2.30241	0.136246	0.0762386	0.0212903	0.0242914	0.00362277
308	Yes	T154xAthoris-2.g22	2.65517	13.8539	A	1		0.224959	1.81659	0.229153	0	0.0166895	2.04574	0.194121	0.104723	0.0312089	0.0327294	0.00499735
309	Yes	T154xAthoris-2.g23	1.5888	6.3694	H	1		0.219548	1.07971	0.172728	0	0.0157412	1.25243	0.0579304	0.0258029	0.00861925	0.00872635	0
310	Yes	T154xAthoris-2.g24	2.52867	6.68075	H	1		0.254806	1.81624	0.267448	0	0.0215876	2.08369	0.095814	0.0512694	0.0110523	0.0104496	0
311	Yes	T154xAthoris-2.g25	1.58445	6.71258	H	1		0.171457	1.12191	0.17296	0	0.0116303	1.29487	0.0604668	0.0334597	0.00543504	0.00712748	0
312	Yes	T154xAthoris-2.g26	2.29369	10.9173	A	1		0.231368	1.59828	0.197273	0	0.0170145	1.79556	0.13905	0.0705598	0.0178883	0.0194005	0.00285631
313	Yes	T154xAthoris-3.g1	2.0717	0	B	0		0.239459	1.56366	0.251062	0.00218457	0.0153387	1.81472	0	0	0	0	0
314	Yes	T154xAthoris-3.g2	3.41604	9.50395	H	1		0.263456	2.48398	0.312831	0	0.0310558	2.79681	0.184508	0.0898268	0.0260214	0.0243631	0
315	Yes	T154xAthoris-3.g3	2.22584	7.63911	H	1		0.255699	1.56756	0.220709	0	0.0145476	1.78827	0.0925662	0.0444556	0.0159317	0.0143694	0
316	Yes	T154xAthoris-3.g4	2.39987	0	B	0		0.233949	1.86612	0.2811	0.00411923	0.0145796	2.14722	0	0	0	0	0
317	Yes	T154xAthoris-3.g5	2.54488	14.9748	A	1		0.22287	1.70392	0.209109	0	0.0300325	1.91303	0.200382	0.104275	0.0351229	0.0365762	0.00259165
318	Yes	T154xAthoris-3.g6	3.24531	8.52796	H	1		0.252558	2.41457	0.272922	0	0.0299032	2.68749	0.149898	0.0918181	0.016575	0.0170694	0
320	Yes	T154xAthoris-3.g8	2.56919	5.49943	H	1		0.230988	1.92715	0.245446	0	0.0241053	2.1726	0.0799703	0.0463784	0.00640921	0.00873868	0
321	Yes	T154xAthoris-3.g9	1.94767	14.4327	A	1		0.162127	1.34786	0.127446	0	0.029141	1.47531	0.144991	0.0853326	0.0234137	0.0235892	0.00376514
322	Yes	T154xAthoris-3.g10	2.06881	15.5344	A	1		0.21954	1.31396	0.190855	0	0.0236303	1.50481	0.155577	0.0829812	0.0340966	0.0379951	0.0101706
323	Yes	T154xAthoris-3.g11	3.27112	0	B	0		0.264901	2.61214	0.361614	0.00522623	0.0272344	2.97376	0	0	0	0	0
324	Yes	T154xAthoris-3.g12	2.35615	10.1278	H	1		0.228231	1.6358	0.235699	0	0.0180059	1.87149	0.123437	0.0671236	0.0201586	0.0244171	0.00328437
325	Yes	T154xAthoris-3.g13	2.86927	11.3708	H	1		0.229376	2.01991	0.273287	0	0.0227188	2.2932	0.165283	0.0931489	0.0286369	0.032495	0.00441388
326	Yes	T154xAthoris-3.g14	2.12621	9.65179	H	1		0.219589	1.47389	0.208604	0	0.0206888	1.6825	0.105866	0.0594843	0.0160224	0.0202062	0.00185596
327	Yes	T154xAthoris-3.g15	2.14869	0	B	-		0.225192	1.64235	0.259631	0.00207153	0.0194475	1.90198	0	0	0	0	0
328	Yes	T154xAthoris-3.g16	4.02819	0	B	0		0.293118	3.22715	0.466885	0.00834132	0.0326955	3.69404	0	0	0	0	0
329	Yes	T154xAthoris-3.g17	2.43886	4.45215	H	1		0.236463	1.83297	0.23875	0	0.0224394	2.07172	0.0705412	0.037696	0	0	0
331	Yes	T154xAthoris-3.g19	2.97743	7.74946	H	1		0.320296	2.10645	0.292159	0	0.0251585	2.39861	0.125261	0.0686005	0.0176404	0.0196338	0.00223489
332	Yes	T154xAthoris-3.g20	2.07839	14.5145	A	1		0.232189	1.33911	0.186654	0	0.0185487	1.52576	0.156091	0.0810631	0.0288031	0.0322509	0.0036813
333	Yes	T154xAthoris-3.g21	2.78048	13.0146	A	1		0.257168	1.87808	0.254385	0	0.0301601	2.13247	0.187626	0.109629	0.0267511	0.0315379	0.00514346
334	No	T154xAthoris-3.g22	3.46498	0	B	0		0.267522	2.76367	0.397955	0.00816456	0.0276678	3.16163	0	0	0	0	0
335	No	T154xAthoris-3.g23	2.87312	0	B	0		0.253924	2.25115	0.336262	0.00385222	0.0279265	2.58742	0	0	0	0	0
336	No	T154xAthoris-3.g24	2.82561	0	B	-		0.245408	2.27164	0.279614	0.00555795	0.0233919	2.55125	0	0	0	0	0
337	Yes	T154xAthoris-3.g25	2.46986	0	B	0		0.121454	1.13043	1.06883	0.135287	0.0138611	2.19926	0	0	0	0	0
338	Yes	T154xAthoris-3.g26	3.23952	0	B	0		0.274098	2.52747	0.39396	0.0156881	0.0282995	2.92143	0	0	0	0	0
339	Yes	T154xAthoris-4.g1	2.08752	0	B	0		0.224202	1.57391	0.273005	0.0012327	0.0151619	1.84692	0	0	0	0	0
340	Yes	T154xAthoris-4.g2	2.53967	0	B	0		0.255666	1.95558	0.311788	0.00115073	0.0154907	2.26737	0	0	0	0	0
341	Yes	T154xAthoris-4.g3	2.1649	5.60405	H	1		0.157973	1.61347	0.215065	0.0466053	0.0117106	1.82853	0.099028	0	0.00940939	0.0116423	0
342	Yes	T154xAthoris-4.g4	2.82325	0	B	0		0.212482	2.24724	0.321896	0.0139844	0.0276508	2.56914	0	0	0	0	0
343	Yes	T154xAthoris-4.g5	2.69123	6.93518	H	1		0.186353	2.03706	0.247742	0	0.0346488	2.2848	0.116041	0.0693845	0	0	0
344	Yes	T154xAthoris-4.g6	1.8766	10.3149	H	1		0.172655	1.30904	0.186661	0	0.0147229	1.49571	0.103581	0.0524344	0.0150271	0.0202195	0.00225411
345	Yes	T154xAthoris-4.g7	2.79036	4.97115	H	1		0.241469	2.10758	0.267651	0	0.0349642	2.37523	0.0822672	0.0430169	0.00586872	0.00754111	0
347	Yes	T154xAthoris-4.g9	2.20673	0	B	0		0.2002	1.72541	0.249861	0.0108883	0.0203691	1.97527	0	0	0	0	0
348	Yes	T154xAthoris-4.g10	1.52647	14.948	A	1		0.181418	0.963216	0.141763	0	0.0121434	1.10498	0.117361	0.0602194	0.0214132	0.0250284	0.00391209
349	Yes	T154xAthoris-4.g11	1.60947	17.9508	A	1		0.181464	0.977043	0.146948	0	0.0164502	1.12399	0.135733	0.0640978	0.0413218	0.0378657	0.00854528
350	Yes	T154xAthoris-4.g12	1.9157	9.77143	H	1		0.162539	1.35787	0.197504	0	0.0108013	1.55537	0.0997997	0.0528553	0.0168655	0.0174684	0
351	Yes	T154xAthoris-4.g13	2.65003	14.4848	A	1		0.272007	1.77556	0.187621	0	0.0314547	1.96318	0.2022	0.101728	0.0359375	0.0364891	0.00702933
352	Yes	T154xAthoris-4.g14	2.18611	0	B	0		0.253359	1.64615	0.263345	0.00202978	0.0212261	1.90949	0	0	0	0	0
353	Yes	T154xAthoris-4.g15	2.89902	14.859	A	1		0.263478	1.93537	0.241945	0	0.0266868	2.17732	0.225751	0.114263	0.0392133	0.0427866	0.0095232
354	Yes	T154xAthoris-4.g16	3.24458	8.50413	H	1		0.253478	2.34407	0.351849	0	0.0279703	2.69592	0.154231	0.0723967	0.0217073	0.018871	0
355	Yes	T154xAthoris-4.g17	2.93472	0	B	0		0.263366	2.31091	0.337554	0.00132483	0.0215629	2.64847	0	0	0	0	0
356	Yes	T154xAthoris-4.g18	3.30086	0	B	0		0.351204	2.52233	0.398276	0.00307106	0.0259731	2.92061	0	0	0	0	0
357	Yes	T154xAthoris-4.g19	3.21715	11.1719	A	1		0.335148	2.20367	0.291049	0	0.0340098	2.49472	0.188666	0.0895283	0.0341631	0.0362118	0.0047008
358	Yes	T154xAthoris-4.g20	3.00355	8.78216	H	1		0.227494	2.23376	0.252374	0	0.0259953	2.48613	0.141611	0.0904317	0.0146024	0.017283	0
359	No	T154xAthoris-4.g21	2.90177	6.41544	H	1		0.300293	2.10341	0.287554	0	0.0249523	2.39097	0.107438	0.0503615	0.0122229	0.0155385	0
360	No	T154xAthoris-4.g22	4.32996	6.77827	H	1		0.334453	3.2608	0.395755	0	0.045454	3.65656	0.18147	0.082264	0.0156877	0.0140766	0
361	No	T154xAthoris-4.g23	3.08462	0	B	0		0.332676	2.36999	0.361601	0.00149073	0.0188629	2.73159	0	0	0	0	0
362	No	T154xAthoris-4.g24	3.31003	6.33127	H	1		0.32866	2.42077	0.320673	0	0.0300904	2.74144	0.121975	0.0689913	0.0084379	0.0104342	0
363	No	T154xAthoris-4.g25	4.29511	5.34952	H	1		0.326713	3.26159	0.442873	0	0.0340824	3.70446	0.138573	0.0912856	0	0	0
364	No	T154xAthoris-4.g26	2.83969	0	B	0		0.351008	2.15105	0.311021	0.00402058	0.022587	2.46207	0	0	0	0	0
365	No	T154xAthoris-5.g1	1.99723	10.3864	H	1		0.174774	1.41517	0.176337	0	0.0245445	1.5915	0.107216	0.0577106	0.017547	0.0204241	0.0035054
366	No	T154xAthoris-5.g2	1.72327	4.1947	H	1		0.185994	1.27522	0.178085	0	0.0128381	1.45331	0.0461792	0.024956	0	0	0
367	No	T154xAthoris-5.g3	1.74888	14.8881	A	1		0.223894	1.07784	0.167912	0	0.0169449	1.24575	0.128703	0.0606512	0.0342811	0.0345489	0.00411119
368	No	T154xAthoris-5.g4	2.37009	0	B	0		0.18265	1.92255	0.226585	0.00995368	0.0283539	2.14913	0	0	0	0	0
369	No	T154xAthoris-5.g5	2.1172	0	B	0		0.183231	1.66574	0.240371	0.00209627	0.0257646	1.90611	0	0	0	0	0
370	No	T154xAthoris-5.g6	1.91287	5.49428	H	1		0.217511	1.36252	0.203309	0	0.025183	1.56583	0.0646771	0.0396666	0	0	0
371	No	T154xAthoris-5.g7	2.08236	6.8301	H	1		0.189631	1.50487	0.219247	0	0.0266259	1.72412	0.083612	0.0436213	0.00710411	0.00765001	0
372	No	T154xAthoris-5.g8	1.76029	13.1356	A	1		0.179518	1.18426	0.138145	0	0.0272352	1.32241	0.128025	0.0653892	0.0177086	0.0180733	0.00193752
373	No	T154xAthoris-5.g9	2.39558	0	B	0		0.205073	1.87611	0.283501	0.00156995	0.0293241	2.15961	0	0	0	0	0
374	No	T154xAthoris-5.g10	2.39645	0	B	0		0.195631	1.91396	0.259815	0.0044883	0.0225576	2.17377	0	0	0	0	0
376	No	T154xAthoris-5.g12	2.60516	7.64267	H	1		0.154745	1.98526	0.236435	0	0.0294786	2.2217	0.111514	0.0664105	0.00871631	0.0105481	0.00205353
377	No	T154xAthoris-5.g13	2.42232	0	B	0		0.117502	1.94543	0.256323	0.055887	0.0471749	2.20175	0	0	0	0	0
378	No	T154xAthoris-5.g14	1.76772	17.0202	A	1		0.12521	1.19851	0.119428	0	0.0235041	1.31794	0.150936	0.0826123	0.0292912	0.0300801	0.00814788
380	No	T154xAthoris-5.g16	2.17954	14.1919	A	1		0.129909	1.55414	0.152384	0	0.0337309	1.70652	0.159504	0.105541	0.0180559	0.0198487	0.00642671
381	No	T154xAthoris-5.g17	3.20407	6.32906	H	1		0.18689	2.48663	0.302243	0	0.0258164	2.78887	0.117921	0.0702059	0.00786842	0.00650318	0
382	No	T154xAthoris-5.g18	2.60321	7.18738	H	1		0.269671	1.87232	0.25171	0	0.0222293	2.12403	0.103682	0.0597134	0.0104216	0.0111247	0.00234045
383	No	T154xAthoris-5.g19	1.43645	13.4004	A	1		0.180644	0.916598	0.122994	0	0.0236895	1.03959	0.0997091	0.0558008	0.0168079	0.0173906	0.00281403
384	No	T154xAthoris-5.g20	2.73381	0	B	0		0.224225	2.16134	0.310961	0.0100765	0.027208	2.4723	0	0	0	0	0
385	No	T154xAthoris-5.g21	1.82083	0	B	0		0.140823	1.46835	0.198359	0	0.0133015	1.66671	0	0	0	0	0
386	No	T154xAthoris-5.g22	2.01828	7.51434	H	-		0.176114	1.46917	0.191378	0	0.0298366	1.66055	0.0787737	0.0517635	0.00951093	0.0117385	0
387	No	T154xAthoris-5.g23	2.35054	6.51954	H	1		0.197379	1.73403	0.235328	0	0.0303057	1.96936	0.0810177	0.0544829	0.00795982	0.0100342	0
388	Yes	T154xAthoris-5.g24	2.41112	12.7082	A	1		0.178146	1.6953	0.195202	0	0.0350238	1.8905	0.156119	0.0936352	0.0239182	0.0260093	0.00776295
389	Yes	T154xAthoris-5.g25	1.92055	8.16241	H	1		0.196262	1.34119	0.198229	0	0.0304855	1.53942	0.0800308	0.0513899	0.00933703	0.0120716	0.00154902
390	Yes	T154xAthoris-5.g26	2.13975	6.44459	H	1		0.200638	1.595	0.175992	0	0.0301352	1.77099	0.0742374	0.0511027	0.00578508	0.00685751	0
